# Supplementary material for: Wheat glutamine synthetase TaGSr-4B is a candidate gene for a QTL of thousand grain weight on chromosome 4B
Source: Theor Appl Genet. 2022 May 19;135(7):2369–84. doi: 10.1007/s00122-022-04118-8 (PMC9271121; doi:10.1007/s00122-022-04118-8)
Supplement: Supplementary file 2 — Supplementary file2 (XLSX 45 kb) [file 122_2022_4118_MOESM2_ESM.xlsx]

## Sheet: Parent phenotypes
Supplementary Table S1 Grain weight, thousand grain weight, grain number per spike and plant height on parental lines of Westonia and Kauz
Traits	Environments	Kauz	Westonia
		Mean±SE¶	Mean±SE
Grain weight (g ear-1)	2010 GH	2±0.06	2.1±0.09
	2010 Ka	1.3±0.02	1.4±0.1
	2011 SH	1.9±0.09	1.8±0.08
Thausand grain weight (g)	2010 GH	37.6±0.47	43.7±0.57***
	2010 Ka	31.0±1.1	36.9±1.6*
	2011 SH	43.9±1.07	47.6±2.34
Grain number per spike	2010 GH	54.0±1.7*	47.9±1.9
	2010 Ka	43±1.7	39±1.2
	2011 SH	42.1±1.53	38.5±3.6
Plant height (cM)	2010 GH	78.39±0.71	85.01±0.68***
	2010 Ka	54.0±0	59.5±0
	2011 SH	67.89±3.27	68.67±1.41
¶, mean ±SE, *, **, and *** stand for p<0.05, 0.01 and 0.001, respectively.
GH: glasshouse; Ka: Kataning; SH: Shenton Park.

## Sheet: WK DH line phenotype
Supplimentary Table 2 Thousand grain weight of DH lines of Westonia and Kauz under nine environments together with grain weight, grain number and plant height in glasshouse, Katanning (2010) and Shenton Park (2011)
Environments	TGW under enviornments	Westonia and Kauz DH lines
		Mean±sd	Range	CV (%)	H²
Glasshouse 2010	TGW_GH	45.7±6.8	14-65.1	14.8	0.88
Katanning 2010	TGW_Ka	33.6±3.6	23.6-45.6	10.7
Shenton 2011	TGW_SH	44.7±6.1	27.4-59	13.7
Shenton N0	TGW_sh0	35.9±3.7	27.1-49.8	10.2
Shenton N50	TGW_sh50	38.1±3.7	27.9-56.1	9.8
Shenton N100	TGW_sh100	39.1±3.5	27.6-48.7	8.8
Wongan Hills N0	TGW_wh0	38.9±3.9	27.6-47.1	10
Wongan Hills N50	TGW_wh50	35.4±4.9	22-45	13.8
Wongan Hills N100	TGW_wh100	37.3±4.1	26.8-48.6	11
Glasshouse 2010	GW_GH	1.6±0.4	0.3-3.1	27.1	NA
Katanning 2010	GW_Ka	1.3±0.2	0.6-2.4	19.2
Shenton 2011	GW_SH	2±0.3	1-3	16.3
Glasshouse 2010	GN_GH	35.8±9.8	6.2-57.7	27.5	NA
Katanning 2010	GN_Ka	38.9±8	14.3-72.7	20.5
Shenton 2011	GN_SH	45.4±9.1	25.2-70.6	20
Glasshouse 2010	Height_GH	80.4±19.1	35-134	23.7	0.81
Katanning 2010	Height_Ka	52.6±7.6	35.5-71.2	14.4
Shenton 2011	Height_SH	69.4±14.1	43.8-117.3	20.4
1, TGW data at different nitrogen levels (N0, N50 and N100) in Shenton Park and Wongan Hills in 2016 were used.
2, TGW: thousand grain weight; GW: grain weight; GN: grain number per spike; Height: plant height; GH: glasshouse; Ka: Kataning; SH (sh): Shenton Park; wh: Wongan Hills.

## Sheet: Map information
Supplimentary Table 3 Genetic map information for the DH population of Westonia and Kauz
Chromosome	Markers	Bins	Coverage	Bin density
1A	240	175	471.965	2.69694
1B	195	145	372.603	2.56968
1D	82	66	300.731	4.55653
2A	149	111	328.285	2.95753
2B	343	216	376.47	1.74292
2D	111	74	237.91	3.215
3A	241	160	375.473	2.34671
3B	314	178	346.788	1.94824
3D	59	46	226.115	4.91553
4A	231	180	533.753	2.96529
4B	123	87	205.536	2.36248
4D	49	42	223.666	5.32538
5A	293	210	413.304	1.96811
5B	276	196	528.985	2.6989
5D	81	66	354.101	5.36517
6A	164	113	271.254	2.40048
6B	204	143	319.153	2.23184
6D	55	41	202.113	4.92957
7A	293	189	617.631	3.26789
7B	260	187	395.052	2.11258
7D	35	26	322.529	12.405
SUM	3798	2651	7423.42	2.80023

## Sheet: Before GS
Supplementary Table S4 A QTL cluster of thousand grain weight and QTL of grain weight, grain number per spike and plant height on 4B in the population of Westonia and Kauz
Environments	TraitName	Chromosome	Position	LeftMarker	RightMarker	LOD	PVE(%)	Add	LeftCI	RightCI
Glasshouse2010	GW_GH	4B	74-86	4B.2Rht1	4B.GENE-3024_71	5.9772	2.6405	0.1236	74.5	85.5
Glasshouse2010	Height_GH	4B	76-86	4B.2Rht1	4B.GENE-3024_71	37.3614	23.0857	8.5664	81.5	85.5
Katanning2010	Height_Ka	4B	76-87	4B.2Rht1	4B.GENE-3024_71	17.1566	12.0226	3.5344	76.5	85.5
Shenton2010	Height_SH	4B	76-88	4B.2Rht1	4B.GENE-3024_71	33.7278	30.9376	8.0303	81.5	85.5
Shenton2010	GN_SH	4B	97-100	4B.KK43144	4B.NM5863	3.0256	5.1341	-2.0711	97.5	99.5
ShentonN50	TGW_sh50	4B	125-132	4B.gwm192b	4B.wmc657	5.1879	13.1941	1.3891	125.5	131.5
WonganHillsN0	TGW_wh0	4B	131-133	4B.NM7537	4B.NM1818	3.553	8.8409	1.1323	131.5	132.5
Glasshouse2010	Height_GH	4B	132-135	4B.NM7752	4B.E26975	13.3831	6.7191	4.6243	132.5	134.5
ShentonN0	TGW_sh0	4B	135-137	4B.E26975	4B.Ra_c3117_2098	10.8573	21.215	1.8127	135.5	136.5
ShentonN100	TGW_sh100	4B	135-137	4B.E26975	4B.Ra_c3117_2098	6.0124	12.8639	1.2014	135.5	136.5
Glasshouse2010	TGW_GH	4B	135-137	4B.E26975	4B.Ra_c3117_2098	10.7591	16.3108	2.7345	135.5	136.5
WonganHillsN50	TGW_wh100	4B	141-143	4B.Ra_c32919_1289	4B.barc163	3.6037	9.912	1.2837	141.5	142.5
TGW: thousand grain weight; GW: grain weight; GN: grain number per spike; Height: plant height; GH: glasshouse; Ka: Kataning; SH (sh): Shenton Park; wh: Wongan Hills.

## Sheet: Genes in cluster region
Supplementary Table S5 Genes within the QTL cluster of thousand grain weight on 4B in the DH population of Westonia and Kauz
Gene order	Gene names
1	TraesCS4B02G236800
2	TraesCS4B02G236900
3	TraesCS4B02G237000
4	TraesCS4B02G237100
5	TraesCS4B02G237200
6	TraesCS4B02G237300
7	TraesCS4B02G237400
8	TraesCS4B02G237500
9	TraesCS4B02G237600
10	TraesCS4B02G237700
11	TraesCS4B02G237800
12	TraesCS4B02G237900
13	TraesCS4B02G238000
14	TraesCS4B02G238100
15	TraesCS4B02G238200
16	TraesCS4B02G238300
17	TraesCS4B02G238400
18	TraesCS4B02G238500
19	TraesCS4B02G238600
20	TraesCS4B02G238700
21	TraesCS4B02G238800
22	TraesCS4B02G238900
23	TraesCS4B02G239000
24	TraesCS4B02G239100
25	TraesCS4B02G239200
26	TraesCS4B02G239300
27	TraesCS4B02G239400
28	TraesCS4B02G239500
29	TraesCS4B02G239600
30	TraesCS4B02G239700
31	TraesCS4B02G239800
32	TraesCS4B02G239900
33	TraesCS4B02G240000
34	TraesCS4B02G240100
35	TraesCS4B02G240200
36	TraesCS4B02G240300
37	TraesCS4B02G240400
38	TraesCS4B02G240500
39	TraesCS4B02G240700
40	TraesCS4B02G240800
41	TraesCS4B02G240900
42	TraesCS4B02G241000
43	TraesCS4B02G241100
44	TraesCS4B02G241300
45	TraesCS4B02G241400
46	TraesCS4B02G241500
47	TraesCS4B02G241700
48	TraesCS4B02G241800
49	TraesCS4B02G241900
50	TraesCS4B02G242000
51	TraesCS4B02G242100
52	TraesCS4B02G242200
53	TraesCS4B02G242300
54	TraesCS4B02G242400
55	TraesCS4B02G242600
56	TraesCS4B02G242700
57	TraesCS4B02G242800
58	TraesCS4B02G242900
59	TraesCS4B02G243000
60	TraesCS4B02G243100
61	TraesCS4B02G243200
62	TraesCS4B02G243300
63	TraesCS4B02G243400
64	TraesCS4B02G243500
65	TraesCS4B02G243600
66	TraesCS4B02G243900
67	TraesCS4B02G244100
68	TraesCS4B02G244200
69	TraesCS4B02G244300
70	TraesCS4B02G244400
71	TraesCS4B02G244500
72	TraesCS4B02G244600
73	TraesCS4B02G244700
74	TraesCS4B02G244800
75	TraesCS4B02G244900
76	TraesCS4B02G245000
77	TraesCS4B02G245100
78	TraesCS4B02G245200
79	TraesCS4B02G245300
80	TraesCS4B02G245400
81	TraesCS4B02G245500
82	TraesCS4B02G245600
83	TraesCS4B02G245700
84	TraesCS4B02G245800
85	TraesCS4B02G245900
86	TraesCS4B02G246000
87	TraesCS4B02G246100
88	TraesCS4B02G246200
89	TraesCS4B02G246400
90	TraesCS4B02G246500
91	TraesCS4B02G246600
92	TraesCS4B02G246700
93	TraesCS4B02G246800
94	TraesCS4B02G246900
95	TraesCS4B02G247000
96	TraesCS4B02G247100
97	TraesCS4B02G247200
98	TraesCS4B02G247300
99	TraesCS4B02G247400
100	TraesCS4B02G247500
101	TraesCS4B02G247600
102	TraesCS4B02G247700
103	TraesCS4B02G247800
104	TraesCS4B02G247900
105	TraesCS4B02G248000
106	TraesCS4B02G248100
107	TraesCS4B02G248200
108	TraesCS4B02G248300
109	TraesCS4B02G248400
110	TraesCS4B02G248500
111	TraesCS4B02G248600
112	TraesCS4B02G248700
113	TraesCS4B02G248800
114	TraesCS4B02G248900
115	TraesCS4B02G249000
116	TraesCS4B02G249100
117	TraesCS4B02G249200
118	TraesCS4B02G249300
119	TraesCS4B02G249400
120	TraesCS4B02G249500
121	TraesCS4B02G249600
122	TraesCS4B02G249700
123	TraesCS4B02G249800
124	TraesCS4B02G249900
125	TraesCS4B02G250000
126	TraesCS4B02G250100
127	TraesCS4B02G250200
128	TraesCS4B02G250300
129	TraesCS4B02G250400
130	TraesCS4B02G250500
131	TraesCS4B02G250600
132	TraesCS4B02G250700
133	TraesCS4B02G250800
134	TraesCS4B02G250900
135	TraesCS4B02G251000
136	TraesCS4B02G251100
137	TraesCS4B02G251200
138	TraesCS4B02G251300
139	TraesCS4B02G251400
140	TraesCS4B02G251500
141	TraesCS4B02G251600
142	TraesCS4B02G251700
143	TraesCS4B02G251800
144	TraesCS4B02G251900
145	TraesCS4B02G252000
146	TraesCS4B02G252100
147	TraesCS4B02G252200
148	TraesCS4B02G252300
149	TraesCS4B02G252400
150	TraesCS4B02G252500
151	TraesCS4B02G252600
152	TraesCS4B02G252800
153	TraesCS4B02G252900
154	TraesCS4B02G253000
155	TraesCS4B02G253100
156	TraesCS4B02G253200
157	TraesCS4B02G253300
158	TraesCS4B02G253400
159	TraesCS4B02G253500
160	TraesCS4B02G253700
161	TraesCS4B02G253800
162	TraesCS4B02G253900
163	TraesCS4B02G254000
164	TraesCS4B02G254100
165	TraesCS4B02G254200
166	TraesCS4B02G254300
167	TraesCS4B02G254400
168	TraesCS4B02G254500
169	TraesCS4B02G254600
170	TraesCS4B02G254700
171	TraesCS4B02G254800
172	TraesCS4B02G254900
173	TraesCS4B02G255000
174	TraesCS4B02G255100
175	TraesCS4B02G255200
176	TraesCS4B02G255300
177	TraesCS4B02G255400
178	TraesCS4B02G255500
179	TraesCS4B02G255600
180	TraesCS4B02G255700
181	TraesCS4B02G255800
182	TraesCS4B02G255900
183	TraesCS4B02G256000
184	TraesCS4B02G256100
185	TraesCS4B02G256200
186	TraesCS4B02G256300
187	TraesCS4B02G256400
188	TraesCS4B02G256500
189	TraesCS4B02G256600
190	TraesCS4B02G256700
191	TraesCS4B02G256800
192	TraesCS4B02G256900
193	TraesCS4B02G257000
194	TraesCS4B02G257100
195	TraesCS4B02G257200
196	TraesCS4B02G257300
197	TraesCS4B02G257400
198	TraesCS4B02G257500
199	TraesCS4B02G257600
200	TraesCS4B02G257700
201	TraesCS4B02G257800
202	TraesCS4B02G257900
203	TraesCS4B02G258000
204	TraesCS4B02G258100
205	TraesCS4B02G258200
206	TraesCS4B02G258300
207	TraesCS4B02G258400
208	TraesCS4B02G258500
209	TraesCS4B02G258700
210	TraesCS4B02G258800
211	TraesCS4B02G258900
212	TraesCS4B02G259000
213	TraesCS4B02G259100
214	TraesCS4B02G259200
215	TraesCS4B02G259300
216	TraesCS4B02G259400
217	TraesCS4B02G259500
218	TraesCS4B02G259600
219	TraesCS4B02G259700
220	TraesCS4B02G259800
221	TraesCS4B02G259900
222	TraesCS4B02G260000
223	TraesCS4B02G260100
224	TraesCS4B02G260200
225	TraesCS4B02G260300
226	TraesCS4B02G260400
227	TraesCS4B02G260500
228	TraesCS4B02G260600
229	TraesCS4B02G260700
230	TraesCS4B02G260800
231	TraesCS4B02G260900
232	TraesCS4B02G261000
233	TraesCS4B02G261100
234	TraesCS4B02G261200
235	TraesCS4B02G261300
236	TraesCS4B02G261400
237	TraesCS4B02G261500
238	TraesCS4B02G261600
239	TraesCS4B02G261700
240	TraesCS4B02G261800
241	TraesCS4B02G261900
242	TraesCS4B02G262000
243	TraesCS4B02G262100
244	TraesCS4B02G262200
245	TraesCS4B02G262300
246	TraesCS4B02G262400
247	TraesCS4B02G262500
248	TraesCS4B02G262600
249	TraesCS4B02G262700
250	TraesCS4B02G262800
251	TraesCS4B02G262900
252	TraesCS4B02G263000
253	TraesCS4B02G263100
254	TraesCS4B02G263200
255	TraesCS4B02G263300
256	TraesCS4B02G263400
257	TraesCS4B02G263500
258	TraesCS4B02G263700
259	TraesCS4B02G263800
260	TraesCS4B02G263900
261	TraesCS4B02G264100
262	TraesCS4B02G264300
263	TraesCS4B02G264400
264	TraesCS4B02G264500
265	TraesCS4B02G264600
266	TraesCS4B02G264700
267	TraesCS4B02G264800
268	TraesCS4B02G264900
269	TraesCS4B02G265100
270	TraesCS4B02G265200
271	TraesCS4B02G265300
272	TraesCS4B02G265400
273	TraesCS4B02G265500
274	TraesCS4B02G265600
275	TraesCS4B02G265700
276	TraesCS4B02G265800
277	TraesCS4B02G265900
278	TraesCS4B02G266000
279	TraesCS4B02G266100
280	TraesCS4B02G266200
281	TraesCS4B02G266300
282	TraesCS4B02G266400
283	TraesCS4B02G266500
284	TraesCS4B02G266600
285	TraesCS4B02G266700
286	TraesCS4B02G266800
287	TraesCS4B02G266900
288	TraesCS4B02G267000
289	TraesCS4B02G267200
290	TraesCS4B02G267300
291	TraesCS4B02G267400
292	TraesCS4B02G267500
293	TraesCS4B02G267600
294	TraesCS4B02G267700
295	TraesCS4B02G267800
296	TraesCS4B02G267900
297	TraesCS4B02G268000
298	TraesCS4B02G268100
299	TraesCS4B02G268200
300	TraesCS4B02G268300
301	TraesCS4B02G268400
302	TraesCS4B02G268500
303	TraesCS4B02G268600
304	TraesCS4B02G268700
305	TraesCS4B02G268800
306	TraesCS4B02G268900
307	TraesCS4B02G269000
308	TraesCS4B02G269100
309	TraesCS4B02G269200
310	TraesCS4B02G269300
311	TraesCS4B02G269400
312	TraesCS4B02G269500
313	TraesCS4B02G269600
314	TraesCS4B02G269700
315	TraesCS4B02G269800
316	TraesCS4B02G269900
317	TraesCS4B02G270000
318	TraesCS4B02G270100
319	TraesCS4B02G270200
320	TraesCS4B02G270300
321	TraesCS4B02G270400
322	TraesCS4B02G270500
323	TraesCS4B02G270600
324	TraesCS4B02G270800
325	TraesCS4B02G270900
326	TraesCS4B02G271000
327	TraesCS4B02G271100
328	TraesCS4B02G271200
329	TraesCS4B02G271300
330	TraesCS4B02G271400
331	TraesCS4B02G271500
332	TraesCS4B02G271600
333	TraesCS4B02G271700
334	TraesCS4B02G271800
335	TraesCS4B02G271900
336	TraesCS4B02G272000
337	TraesCS4B02G272100
338	TraesCS4B02G272200
339	TraesCS4B02G272300
340	TraesCS4B02G272400
341	TraesCS4B02G272500
342	TraesCS4B02G272600
343	TraesCS4B02G272700
344	TraesCS4B02G272800
345	TraesCS4B02G272900
346	TraesCS4B02G273000
347	TraesCS4B02G273100
348	TraesCS4B02G273200
349	TraesCS4B02G273300
350	TraesCS4B02G273400
351	TraesCS4B02G273500
352	TraesCS4B02G273600
353	TraesCS4B02G273700
354	TraesCS4B02G273800
355	TraesCS4B02G273900
356	TraesCS4B02G274000
357	TraesCS4B02G274100
358	TraesCS4B02G274200
359	TraesCS4B02G274300
360	TraesCS4B02G274400
361	TraesCS4B02G274500
362	TraesCS4B02G274700
363	TraesCS4B02G274800
364	TraesCS4B02G274900
365	TraesCS4B02G275000
366	TraesCS4B02G275100
367	TraesCS4B02G275200
368	TraesCS4B02G275300
369	TraesCS4B02G275400
370	TraesCS4B02G275500
371	TraesCS4B02G275700
372	TraesCS4B02G275800
373	TraesCS4B02G276000
374	TraesCS4B02G276100
375	TraesCS4B02G276200
376	TraesCS4B02G276300
377	TraesCS4B02G276400
378	TraesCS4B02G276500
379	TraesCS4B02G276600
380	TraesCS4B02G276700
381	TraesCS4B02G276800
382	TraesCS4B02G276900
383	TraesCS4B02G277000
384	TraesCS4B02G277100
385	TraesCS4B02G277200
386	TraesCS4B02G277300
387	TraesCS4B02G277400
388	TraesCS4B02G277500
389	TraesCS4B02G277600
390	TraesCS4B02G277700
391	TraesCS4B02G277800
392	TraesCS4B02G277900
393	TraesCS4B02G278000
394	TraesCS4B02G278100
395	TraesCS4B02G278200
396	TraesCS4B02G278300
397	TraesCS4B02G278400
398	TraesCS4B02G278500
399	TraesCS4B02G278600
400	TraesCS4B02G278700
401	TraesCS4B02G278800
402	TraesCS4B02G278900
403	TraesCS4B02G279000
404	TraesCS4B02G279100
405	TraesCS4B02G279200
406	TraesCS4B02G279300
407	TraesCS4B02G279400
408	TraesCS4B02G279500
409	TraesCS4B02G279600
410	TraesCS4B02G279700
411	TraesCS4B02G279800
412	TraesCS4B02G279900
413	TraesCS4B02G280000
414	TraesCS4B02G280100
415	TraesCS4B02G280200
416	TraesCS4B02G280300
417	TraesCS4B02G280400
418	TraesCS4B02G280500
419	TraesCS4B02G280600
420	TraesCS4B02G280700
421	TraesCS4B02G280800
422	TraesCS4B02G280900
423	TraesCS4B02G281000
424	TraesCS4B02G281100
425	TraesCS4B02G281200
426	TraesCS4B02G281300
427	TraesCS4B02G281400
428	TraesCS4B02G281500
429	TraesCS4B02G281600
430	TraesCS4B02G281700
431	TraesCS4B02G281800
432	TraesCS4B02G281900
433	TraesCS4B02G282000
434	TraesCS4B02G282100
435	TraesCS4B02G282200
436	TraesCS4B02G282300
437	TraesCS4B02G282400
438	TraesCS4B02G282500
439	TraesCS4B02G282600
440	TraesCS4B02G282700
441	TraesCS4B02G282900
442	TraesCS4B02G283000
443	TraesCS4B02G283100
444	TraesCS4B02G283200
445	TraesCS4B02G283300
446	TraesCS4B02G283400
447	TraesCS4B02G283500
448	TraesCS4B02G283600
449	TraesCS4B02G283700
450	TraesCS4B02G283800
451	TraesCS4B02G283900
452	TraesCS4B02G284100
453	TraesCS4B02G284200
454	TraesCS4B02G284300
455	TraesCS4B02G284400
456	TraesCS4B02G284500
457	TraesCS4B02G284600
458	TraesCS4B02G284700
459	TraesCS4B02G284800
460	TraesCS4B02G284900
461	TraesCS4B02G285000
462	TraesCS4B02G285100
463	TraesCS4B02G285200
464	TraesCS4B02G285300
465	TraesCS4B02G285400
466	TraesCS4B02G285500
467	TraesCS4B02G285600
468	TraesCS4B02G285700
469	TraesCS4B02G285800
470	TraesCS4B02G285900
471	TraesCS4B02G286000
472	TraesCS4B02G286100
473	TraesCS4B02G286200
474	TraesCS4B02G286300
475	TraesCS4B02G286400
476	TraesCS4B02G286500
477	TraesCS4B02G286600
478	TraesCS4B02G286700
479	TraesCS4B02G286900
480	TraesCS4B02G287000
481	TraesCS4B02G287100
482	TraesCS4B02G287200
483	TraesCS4B02G287300
484	TraesCS4B02G287400
485	TraesCS4B02G287500
486	TraesCS4B02G287600
487	TraesCS4B02G287700
488	TraesCS4B02G287800
489	TraesCS4B02G287900
490	TraesCS4B02G288000
491	TraesCS4B02G288100
492	TraesCS4B02G288200
493	TraesCS4B02G288300
494	TraesCS4B02G288400
495	TraesCS4B02G288500
496	TraesCS4B02G288600
497	TraesCS4B02G288700
498	TraesCS4B02G288800
499	TraesCS4B02G288900
500	TraesCS4B02G289000
501	TraesCS4B02G289100
502	TraesCS4B02G289200
503	TraesCS4B02G289300
504	TraesCS4B02G289400
505	TraesCS4B02G289500
506	TraesCS4B02G289600
507	TraesCS4B02G289700
508	TraesCS4B02G289800
509	TraesCS4B02G289900
510	TraesCS4B02G290000
511	TraesCS4B02G290100
512	TraesCS4B02G290200
513	TraesCS4B02G290300
514	TraesCS4B02G290400
515	TraesCS4B02G290500
516	TraesCS4B02G290600
517	TraesCS4B02G290700
518	TraesCS4B02G290900
519	TraesCS4B02G291000
520	TraesCS4B02G291100
521	TraesCS4B02G291200
522	TraesCS4B02G291300
523	TraesCS4B02G291400
524	TraesCS4B02G291500
525	TraesCS4B02G291600
526	TraesCS4B02G291700
527	TraesCS4B02G291800
528	TraesCS4B02G291900
529	TraesCS4B02G292000
530	TraesCS4B02G292100
531	TraesCS4B02G292200
532	TraesCS4B02G292300
533	TraesCS4B02G292400
534	TraesCS4B02G292500
535	TraesCS4B02G292600
536	TraesCS4B02G292700
537	TraesCS4B02G292800
538	TraesCS4B02G292900
539	TraesCS4B02G293000
540	TraesCS4B02G293100
541	TraesCS4B02G293200
542	TraesCS4B02G293300
543	TraesCS4B02G293400
544	TraesCS4B02G293500
545	TraesCS4B02G293600
546	TraesCS4B02G293700
547	TraesCS4B02G293800
548	TraesCS4B02G293900
549	TraesCS4B02G294000
550	TraesCS4B02G294100
551	TraesCS4B02G294300
552	TraesCS4B02G294400
553	TraesCS4B02G294500
554	TraesCS4B02G294600
555	TraesCS4B02G294700
556	TraesCS4B02G294800
557	TraesCS4B02G294900
558	TraesCS4B02G295000
559	TraesCS4B02G295100
560	TraesCS4B02G295200
561	TraesCS4B02G295300
562	TraesCS4B02G295400
563	TraesCS4B02G295500
564	TraesCS4B02G295700
565	TraesCS4B02G295800
566	TraesCS4B02G295900
567	TraesCS4B02G296000
568	TraesCS4B02G296200
569	TraesCS4B02G296300
570	TraesCS4B02G296400
571	TraesCS4B02G296500
572	TraesCS4B02G296800
573	TraesCS4B02G296900
574	TraesCS4B02G297000
575	TraesCS4B02G297100
576	TraesCS4B02G297200
577	TraesCS4B02G297300
578	TraesCS4B02G297400
579	TraesCS4B02G297500
580	TraesCS4B02G297600
581	TraesCS4B02G297700
582	TraesCS4B02G297800
583	TraesCS4B02G297900
584	TraesCS4B02G298000
585	TraesCS4B02G298100
586	TraesCS4B02G298200
587	TraesCS4B02G298300
588	TraesCS4B02G298400
589	TraesCS4B02G298500
590	TraesCS4B02G298600
591	TraesCS4B02G298700
592	TraesCS4B02G298800
593	TraesCS4B02G298900
594	TraesCS4B02G299000
595	TraesCS4B02G299100
596	TraesCS4B02G299200
597	TraesCS4B02G299300
598	TraesCS4B02G299400
599	TraesCS4B02G299500
600	TraesCS4B02G299600
601	TraesCS4B02G299700
602	TraesCS4B02G299800
603	TraesCS4B02G299900
604	TraesCS4B02G300000
605	TraesCS4B02G300100
606	TraesCS4B02G300200
607	TraesCS4B02G300300
608	TraesCS4B02G300400
609	TraesCS4B02G300500
610	TraesCS4B02G300600
611	TraesCS4B02G300700
612	TraesCS4B02G300800
613	TraesCS4B02G300900
614	TraesCS4B02G301000
615	TraesCS4B02G301100
616	TraesCS4B02G301200
617	TraesCS4B02G301300
618	TraesCS4B02G301400
619	TraesCS4B02G301500
620	TraesCS4B02G301600
621	TraesCS4B02G301700
622	TraesCS4B02G301800
623	TraesCS4B02G301900
624	TraesCS4B02G302000
625	TraesCS4B02G302100
626	TraesCS4B02G302200
627	TraesCS4B02G302300
628	TraesCS4B02G302400
629	TraesCS4B02G302500
630	TraesCS4B02G302600
631	TraesCS4B02G302700
632	TraesCS4B02G302800
633	TraesCS4B02G302900
634	TraesCS4B02G303000
635	TraesCS4B02G303100
636	TraesCS4B02G303200
637	TraesCS4B02G303300
638	TraesCS4B02G303500
639	TraesCS4B02G303600
640	TraesCS4B02G303700
641	TraesCS4B02G303800
642	TraesCS4B02G303900
643	TraesCS4B02G304000
644	TraesCS4B02G304100
645	TraesCS4B02G304200
646	TraesCS4B02G304300
647	TraesCS4B02G304400
648	TraesCS4B02G304500
649	TraesCS4B02G304600
650	TraesCS4B02G304700
651	TraesCS4B02G304800
652	TraesCS4B02G304900
653	TraesCS4B02G305000
654	TraesCS4B02G305100
655	TraesCS4B02G305200
656	TraesCS4B02G305300
657	TraesCS4B02G305400
658	TraesCS4B02G305500
659	TraesCS4B02G305600
660	TraesCS4B02G305700
661	TraesCS4B02G305800
662	TraesCS4B02G305900
663	TraesCS4B02G306000
664	TraesCS4B02G306100
665	TraesCS4B02G306200
666	TraesCS4B02G306300
667	TraesCS4B02G306400
668	TraesCS4B02G306500
669	TraesCS4B02G306600
670	TraesCS4B02G306700
671	TraesCS4B02G306800
672	TraesCS4B02G306900
673	TraesCS4B02G307000
674	TraesCS4B02G307100
675	TraesCS4B02G307200
676	TraesCS4B02G307300
677	TraesCS4B02G307400
678	TraesCS4B02G307500
679	TraesCS4B02G307600
680	TraesCS4B02G307700
681	TraesCS4B02G307800
682	TraesCS4B02G307900
683	TraesCS4B02G308000
684	TraesCS4B02G308100
685	TraesCS4B02G308200
686	TraesCS4B02G308300
687	TraesCS4B02G308400
688	TraesCS4B02G308500
689	TraesCS4B02G308600
690	TraesCS4B02G308700
691	TraesCS4B02G308800
692	TraesCS4B02G308900
693	TraesCS4B02G309000
694	TraesCS4B02G309100
695	TraesCS4B02G309200
696	TraesCS4B02G309300
697	TraesCS4B02G309400
698	TraesCS4B02G309500
699	TraesCS4B02G309600
700	TraesCS4B02G309700
701	TraesCS4B02G309800
702	TraesCS4B02G309900
703	TraesCS4B02G310000
704	TraesCS4B02G310100
705	TraesCS4B02G310200
706	TraesCS4B02G310300
707	TraesCS4B02G310400
708	TraesCS4B02G310500
709	TraesCS4B02G310600
710	TraesCS4B02G310700
711	TraesCS4B02G310800
712	TraesCS4B02G310900
713	TraesCS4B02G311000
714	TraesCS4B02G311100
715	TraesCS4B02G311200
716	TraesCS4B02G311300
717	TraesCS4B02G311400
718	TraesCS4B02G311500
719	TraesCS4B02G311600
720	TraesCS4B02G311700
721	TraesCS4B02G311800
722	TraesCS4B02G311900
723	TraesCS4B02G312000
724	TraesCS4B02G312100
725	TraesCS4B02G312200
726	TraesCS4B02G312300
727	TraesCS4B02G312400
728	TraesCS4B02G312600
729	TraesCS4B02G312900
730	TraesCS4B02G313000
731	TraesCS4B02G313055
732	TraesCS4B02G313100
733	TraesCS4B02G313200
734	TraesCS4B02G313300
735	TraesCS4B02G313400
736	TraesCS4B02G313500
737	TraesCS4B02G313600
738	TraesCS4B02G313700
739	TraesCS4B02G313800
740	TraesCS4B02G313900
741	TraesCS4B02G314000
742	TraesCS4B02G314100
743	TraesCS4B02G314200
744	TraesCS4B02G314300
745	TraesCS4B02G314400
746	TraesCS4B02G314500
747	TraesCS4B02G314600
748	TraesCS4B02G314700
749	TraesCS4B02G314800
750	TraesCS4B02G314900
751	TraesCS4B02G315000
752	TraesCS4B02G315100
753	TraesCS4B02G315200
754	TraesCS4B02G315300
755	TraesCS4B02G315400
756	TraesCS4B02G315500
757	TraesCS4B02G315600
758	TraesCS4B02G315700
759	TraesCS4B02G315800
760	TraesCS4B02G315900
761	TraesCS4B02G316100
762	TraesCS4B02G316200
763	TraesCS4B02G316300
764	TraesCS4B02G316400
765	TraesCS4B02G316500
766	TraesCS4B02G316600
767	TraesCS4B02G316700
768	TraesCS4B02G316800
769	TraesCS4B02G316900
770	TraesCS4B02G317000
771	TraesCS4B02G317100
772	TraesCS4B02G317200
773	TraesCS4B02G317300

## Sheet: gene expression
Supplementary Table S6 The gene expression levels for multiple gene transcripts within the TGW QTL cluster
Sample stages	TraesCS4B02G240100.1	TraesCS4B02G240100.2	TraesCS4B02G240900.1	TraesCS4B02G240900.2	TraesCS4B02G251800.1	TraesCS4B02G251800.2	TraesCS4B02G262900.1	TraesCS4B02G262900.2
Physical location	497.868 Mb	497.868 Mb	499.898 Mb	499.898 Mb	517.954 Mb	517.954 Mb	532.718 Mb	532.718 Mb
K_14D	4	174	1	280	5	781	5	819
K_14D	6	242	1	442	1	384	7	1841
K_14D	1	248	2	341	0	467	14	2724
K_14W	4	286	5	556	2	232	6	1972
K_14W	3	268	1	234	6	565	5	1528
K_14W	3	230	1	246	6	368	5	1974
K_20D	2	290	3	643	1	570	0	582
K_20D	1	268	2	388	4	1253	1	746
K_20D	1	95	0	315	1	194	1	1018
K_20W	12	300	1	443	14	1250	6	2215
K_20W	4	303	6	940	4	584	15	2541
K_20W	11	269	1	727	3	421	7	3435
K_28D	4	331	7	982	7	836	0	830
K_28D	2	344	3	533	4	777	7	1497
K_28D	2	335	5	596	4	471	5	1529
K_28W	5	327	1	512	5	692	4	2013
K_28W	1	369	3	631	4	433	15	2436
K_28W	4	293	1	441	6	462	3	2247
K_34D	4	320	8	1563	8	831	1	503
K_34D	2	325	3	1044	2	759	0	568
K_34D	2	384	6	923	1	513	1	674
K_34W	5	372	9	1079	7	678	5	2341
K_34W	1	328	5	950	5	488	4	1467
K_34W	4	420	2	596	1	589	2	1246
W_14D	NA	264	NA	210	6	643	NA	710
W_14D	NA	234	NA	214	6	1530	NA	889
W_14D	NA	247	NA	248	4	370	NA	2078
W_14W	NA	229	NA	257	20	1549	NA	1427
W_14W	NA	257	NA	264	3	405	NA	1567
W_14W	NA	254	NA	288	2	255	NA	343
Wes_20D	NA	250	NA	533	NA	565	NA	560
Wes_20D	NA	268	NA	502	NA	309	NA	900
Wes_20W	NA	237	NA	538	NA	173	NA	1949
Wes_20W	NA	179	NA	399	NA	297	NA	1501
Wes_20W	NA	167	NA	335	NA	164	NA	1731
Wes_28D	NA	343	NA	822	NA	867	NA	508
Wes_28D	NA	340	NA	506	NA	469	NA	633
Wes_28D	NA	314	NA	681	NA	409	NA	1046
Wes_28W	NA	265	NA	509	NA	259	NA	2107
Wes_28W	NA	201	NA	416	NA	360	NA	2192
Wes_28W	NA	254	NA	335	NA	331	NA	1796
Wes_34D	NA	329	NA	1018	NA	715	NA	318
Wes_34D	NA	398	NA	1086	NA	463	NA	520
Wes_34D	NA	296	NA	1221	NA	361	NA	194
Wes_34W	NA	268	NA	549	NA	649	NA	1231
Wes_34W	NA	270	NA	983	NA	768	NA	1164
Wes_34W	NA	329	NA	496	NA	331	NA	1308

## Sheet: Primer sequences
Supplementary Table S7 Primers used for TaGSr-4B gene isolation in Westonia and Kauz
Primer names	Sequences
GS-543F	GGAGGGGTGGGGTGAGCTA
En760F	CTTGAGATGGTTACTTCAG
En1045R	AATGGCAATGTGGGGGAAGAC
GS-1343F	GCGTGATCCTCTCTTTTTCCA
GS-1361F	CCATCTCTAAGTGCTCTGTG
GS-1743R	GGGGCTTCAGAGTCAAAAGG
GS-2354F	CGAACAAGAGGCACAACGCT
GS-2608F	AAATGGGTTGAAGGACCACAG
GS-2812R	CATGAGATTTTTCTTGCCTGC
GS-3414R	TCAGTGATCCTCTGCAATTCAC
GS-3719R	AGCCCTTGCCGTCCTTCTCG
GS-3771F	CCATGATCGCCGAGACCACG
GS-4071R	CGAACAGAATCATAACCGGCT
Y4577F	ATTGACGTTGGGCTAGTTGC
Y4783R	AGAGATCATATTCGTCGAGC
GS-4915R	TTTGAGGACCAGCCAAAATCTG

## Sheet: With GS
Supplementary Table S8 The narrowed down TGW QTL cluster on 4B when the TaGSr-4B marker (GS_4B) applied
Environments	TraitName	Chromosome	Position	LeftMarker	RightMarker	LOD	PVE(%)	Add	LeftCI	RightCI
Glasshouse2010	GW_GH	4B	74-86	4B.2Rht1	4B.GENE-3024_71	5.9772	2.6802	0.1236	74.5	85.5
Katanning2010	Height_Ka	4B	75-86	4B.2Rht1	4B.GENE-3024_71	17.9577	12.2205	3.5189	75.5	85.5
Shenton2011	Height_SH	4B	81-86	4B.2Rht1	4B.GENE-3024_71	31.5201	30.025	7.8925	81.5	85.5
Glasshouse2011	Height_GH	4B	81-86	4B.2Rht1	4B.GENE-3024_71	34.3882	21.9745	8.3862	81.5	85.5
Shenton2011	GN_SH	4B	98-102	4B.KK43144	4B.NM5863	3.355	5.5086	-2.1745	98.5	101.5
ShentonN0	TGW_sh0	4B	127-132	4B.gwm192b	4B.GS_4B	12.0459	24.5743	1.92	127.5	131.5
ShentonN50	TGW_sh50	4B	125-132	4B.gwm192b	4B.GS_4B	4.4689	13.4904	1.3383	125.5	131.5
ShentonN100	TGW_sh100	4B	125-133	4B.gwm192b	4B.GS_4B	4.2444	9.2786	1.1111	125.5	131.5
Shenton2011	TGW_SH	4B	130-133	4B.GS_4B	4B.wmc657	7.6464	10.7547	1.9533	130.5	132.5
Glasshouse2009	Height_GH	4B	131-133	4B.wmc657	4B.NM7805	12.4131	6.4447	4.5361	131.5	132.5
Glasshouse2010	TGW_GH	4B	136-138	4B.E26975	4B.Ra_c3117_2098	12.5119	17.075	2.8086	136.5	137.5
WonganHillsN100	TGW_wh100	4B	142-144	4B.Ra_c32919_1289	4B.barc163	3.3515	8.9717	1.2531	142.5	143.5
ShentonN0	TGW_wh0	4B	143-148	4B.NM4041	4B.NM907	2.7669	6.2576	0.9828	143.5	147.5
TGW: thousand grain weight; GW: grain weight; GN: grain number per spike; Height: plant height; GH: glasshouse; Ka: Kataning; SH (sh): Shenton Park; wh: Wongan Hills.
